# Supplementary material for: Toxicological and Mutagenic Effects of Particulate Matter from Domestic Activities
Source: Toxics. 2023 Jun 3;11(6):505. doi: 10.3390/toxics11060505 (PMC10302718; doi:10.3390/toxics11060505)
Supplement: Supplementary file 1 [file toxics-11-00505-s001.zip]

Archive with 1 entries (1 files):
- toxics-2239011-supplementary.pdf
